# Supplementary material for: Removal of MS2 and fr Bacteriophages Using MgAl2O4-Modified, Al2O3-Stabilized Porous Ceramic Granules for Drinking Water Treatment
Source: Membranes (Basel). 2022 Apr 27;12(5):471. doi: 10.3390/membranes12050471 (PMC9145336; doi:10.3390/membranes12050471)
Supplement: Supplementary file 1 [file membranes-12-00471-s001.zip]

Archive with 1 entries (1 files):
- membranes-1673785-supplementary.pdf
